# Supplementary material for: Eprinomectin and Moxidectin Resistance of Trichostrongyloids on a Goat Farm in Austria
Source: Pathogens. 2022 Apr 21;11(5):498. doi: 10.3390/pathogens11050498 (PMC9143937; doi:10.3390/pathogens11050498)
Supplement: Supplementary file 1 [file pathogens-11-00498-s001.zip]

Archive with 1 entries (1 files):
- pathogens-1696473-supplementary.pdf
